# Supplementary material for: A computational model of postprandial adipose tissue lipid metabolism derived using human arteriovenous stable isotope tracer data
Source: PLoS Comput Biol. 2019 Oct 3;15(10):e1007400. doi: 10.1371/journal.pcbi.1007400 (PMC6890259; doi:10.1371/journal.pcbi.1007400)
Supplement: S3 File — (ZIP) [file pcbi.1007400.s009.zip]

Archive with 12 entries (11 files):
- Computational_model_adipose_metabolism/
- Computational_model_adipose_metabolism/Estimating_Model_Parameters_Script.m
- Computational_model_adipose_metabolism/Flux_Predictions.m
- Computational_model_adipose_metabolism/Flux_Predictions_Script.m
- Computational_model_adipose_metabolism/Glucose_G3P.m
- Computational_model_adipose_metabolism/Glucose_G3P_NEFA_ODE.m
- Computational_model_adipose_metabolism/Glycerol_ODE.m
- Computational_model_adipose_metabolism/insulin_delay.m
- Computational_model_adipose_metabolism/Model_Error.m
- Computational_model_adipose_metabolism/Parameter_Fit_Adipose_Model.m
- Computational_model_adipose_metabolism/READ ME.pdf
- Computational_model_adipose_metabolism/sample_data.mat
